# Supplementary material for: Assessment of the Composition of Breastmilk Substitutes, Commercial Complementary Foods, and Commercial Snack Products Commonly Fed to Infant and Young Children in Lebanon: A Call to Action
Source: Nutrients. 2023 Feb 27;15(5):1200. doi: 10.3390/nu15051200 (PMC10005724; doi:10.3390/nu15051200)
Supplement: Supplementary file 1 [file nutrients-15-01200-s001.zip]

Archive with 1 entries (1 files):
- nutrients-2143833-supplementary.pdf
